# Supplementary material for: Acoustic Analysis of Swallowing of an Experimental Meal of Three Food Textures: A Comparative Aging Study
Source: Dysphagia. 2023 Nov 18;39(3):452–8. doi: 10.1007/s00455-023-10629-3 (PMC11127804; doi:10.1007/s00455-023-10629-3)
Supplement: Supplementary file 1 — Supplementary file1 (XLSX 18 KB) [file 455_2023_10629_MOESM1_ESM.xlsx]

## Sheet: Feuil1
	Number of swallows				Meal duration (ms)				Average duration of swallowing (ms)				Average duration of inter-swallowing (ms) NOUVELLES VALEURS JEAN				Swallowing frequency (swallow/minute) NOUVELLES VALEURS JEAN
Subjects group 1	MP	W	Y	Whole Meal	MP	W	Y	Whole Meal	MP	W	Y	Whole Meal	MP	W	Y	Whole Meal	Whole Meal	ms: millisecond ; MP : mashed potatoes ; W : water ; Y : yogurt
1	7	4	12	23	39226	14785	54077	108088	721.286	766.25	784.25	761.957	5696.33	3906.67	4056	4525.7	12.7674
2	9	4	10	23	40372	4948	51762	97082	668	488	548	584.522	4794	1181	4563	4148.1	14.2148
3	7	4	11	22	67937	4436	84455	156828	776	517	667	674.409	10479	817	7294	7277.11	8.41686
4	15	6	15	36	114226	19088	105839	239153	602.133	727.833	642	639.694	7513.86	4212	6872.14	6741.33	9.03187
5	7	8	12	27	55463	14149	65623	135235	556	493	457	493.333	8595.3	1457.8	5466.7	5079.59	11.9791
6	10	6	12	28	79466	6616	58711	144793	846	417.833	757.667	716.393	7889.78	822.2	4510.55	4989.4	11.6028
7	13	6	15	34	73722	7237	63145	144104	746	589	794	739.471	7983	854	2128	4188.97	14.1564
8	12	5	9	26	87855	5989	40475	134319	671	519	582	610.962	7254.8	848	4404.6	5149.2	11.6141
9	7	6	13	26	93453	2343	6487	102283	662	393	439	488.423	14803.6	4215	4929	7349.77	15.2518
10	12	4	6	22	77679	5354	20962	103995	555	445	509	522.455	6455.9	1191.3	3581.6	4868.25	12.6929
11	9	4	11	24	64806	22660	68996	156462	774.111	817.75	672	734.583	7230.12	6463	6160.7	6611.29	9.20351
12	10	7	10	27	72546	11487	52720	136753	960.9	339.286	927.7	787.444	6993	1518.83	4826.78	4812.12	11.8462
13	13	4	13	30	93062	18635	82891	194588	630.846	485.75	715.615	648.233	7071.83	5564	6132.25	6486.7	9.25031
14	10	5	10	25	46567	7480	41854	95901	525	564	493	520	3263	1588	4616	3511.95	15.6411
15	10	7	11	28	86307	12811	62034	161152	692.5	636.571	738.545	696.607	8820.89	1392.17	5390.7	5665.92	10.4249
16	9	5	9	23	51771	8777	43046	103594	580	445	468	506.826	5819	1638	4854	4596.8	13.3212
17	8	6	11	25	89841	9925	81470	181236	718.625	376.833	622.091	594.12	12013.4	1552.6	7462.8	7567.5	8.2765
18	14	12	13	39	95759	33720	67583	197062	629.714	756	792.077	722.692	6694.46	2240.64	4773.83	4693.36	11.8744
19	11	5	13	29	105820	35096	123609	264525	700.909	672.2	645.538	671.138	9811	7934	9601.67	9425.62	6.57783
20	10	9	17	36	73142	37498	97915	208555	815.9	553.444	749.941	719.139	6779.73	4064.38	5322.88	5415.11	10.357
21	10	5	8	23	85425	20317	43717	149459	710	645	679	685.087	8702	4273	5469	6684.65	9.2333
Subjects group 2	MP	W	Y	Whole Meal	MP	W	Y	Whole Meal	MP	W	Y	Whole Meal	MP	W	Y	Whole Meal	Whole Meal
1	8	2	9	19	69247	4169	63239	136655	949	435	743.667	797.632	8807.71	3299	7068	7593.56	8.34218
2	10	5	11	26	97821	34854	86747	219422	859	724	797	806.808	9914	7809	7798	8627.91	7.10959
3	7	3	6	16	42048	6849	41460	90357	493	439	502	486.25	6432	2766	7689	6351.46	10.6245
4	7	5	7	19	49265	8996	44356	102617	641	565	632	617.684	7463	1543	6655	5680	11.1093
5	7	9	12	28	119710	16202	143589	279501	737	815	535	675.5	16940	1363	7111	7630.6	6.01071
6	13	11	13	37	138745	102705	129101	370551	571.154	309.545	341.846	412.811	10943.6	9930.9	10387.9	10449.6	5.99108
7	4	6	7	17	32076	31045	37809	100930	755.5	448.5	746.571	643.471	9684.33	5670.6	5430.5	6427.79	10.106
8	13	4	17	34	128910	20708	116943	266561	966	494	827	840.971	10665	6244	6372	8021.42	7.65303
9	8	3	9	20	61086	5329	55732	122147	708.375	540.333	784.444	717.4	7917	1854	6084.12	6341.18	9.82423
10	10	6	12	28	46490	20172	69920	136582	618.7	833.667	712.167	704.821	4477.89	3034.2	5579.45	4673.84	12.3003
11	9	7	8	24	108095	33317	84260	225672	612	709	596	634.958	12823	4725	11356	10020.3	6.38094
12	10	8	25	43	87252	40136	189063	316451	709.3	607.875	718.12	695.558	8906.33	5038.86	7554.5	7418.43	8.15292
13	12	9	15	36	147738	20965	157070	325773	758.417	570.111	854.4	751.333	12604.6	1984.38	10304	9054	6.63038
14	7	9	10	26	73480	50436	98922	222838	820.429	639.778	769.5	738.308	11289.3	5584.88	10136.2	8853.96	7.0006
15	14	9	11	34	163293	54351	92743	310387	633	802	592	664.471	11879	5892	8623	9283.65	6.57244
16	12	7	12	31	136417	80581	133646	350644	1197.5	933.857	1222.92	1147.81	11095.3	12340.5	10620.8	11175.7	5.30453
17	11	5	10	26	162058	53067	85232	300357	587	470	550	550.269	9227	7556	11022	9638.78	5.19382
18	13	7	13	33	113385	21758	137977	273120	722	517	666	656.455	9229	3023	9834	8229.8	7.24956
19	7	8	10	25	52084	28553	74631	155268	735.571	491.625	645.9	621.64	7822.33	3506.14	7574.44	6347.59	9.66072
20	12	7	14	33	139801	58289	151003	349093	820.083	846.429	848.786	837.848	11814.5	8727.67	10701.5	10714.8	5.67184
21	9	15	13	37	170167	109566	143174	422907	840	784	773	793.757	20326	7687	11094	11863.4	5.24938
22	7	8	12	27	91744	24505	109267	225516	577	620	726	655.963	13660	2240	7856	7669	7.18353
23	13	12	12	37	83662	19842	92038	195542	751	853	743	781.486	5296	1398	6117	4300.5	11.3531
